# Supplementary material for: Identification of Metabolites, Clinical Chemistry Markers and Transcripts Associated with Hepatotoxicity
Source: PLoS One. 2014 May 16;9(5):e97249. doi: 10.1371/journal.pone.0097249 (PMC4023975; doi:10.1371/journal.pone.0097249)
Supplement: Table S1 — Significantly changed metabolites in liver tissue. All 63 liver metabolites for which a structure ID was identified or proposed and which were significantly changed (FDR <0.05) are listed. (XLSX) [file pone.0097249.s007.xlsx]

## Sheet: Tabelle1
METABOLITE_NAME	ONTOLOGY1_NAME	ONTOLOGY2_NAME	FDR	logFC	FC
Glutamate	Amino acids	Amino acids, acidic	0.0305	-0.27	0.83
Arginine	Amino acids	Amino acids, basic	0	0.37	1.3
Glutamine	Amino acids	Amino acids, basic	0.0067	-0.57	0.68
Histidine	Amino acids	Amino acids, basic	0.0057	-0.33	0.79
Lysine	Amino acids	Amino acids, basic	0.0002	0.39	1.31
Leucine	Amino acids	Amino acids, branched chain	0.0003	0.22	1.16
Valine	Amino acids	Amino acids, branched chain	0.0009	0.21	1.16
Alanine	Amino acids	Amino acids, neutral	0	-0.39	0.76
Threonine	Amino acids	Amino acids, neutral	0.0029	0.26	1.2
Taurine	Amino acids	Amino acids, S-containing	0.0067	0.78	1.71
5-Oxoproline (additional*: Folic acid, Glutamate, Glutamine)	Amino acids related	Amino acid metabolites	0.0012	-0.27	0.83
Homoserine	Amino acids related	Amino acid metabolites	0.0001	-0.25	0.84
trans-4-Hydroxyproline	Amino acids related	Collagen metabolism	0	-0.34	0.79
Creatine	Amino acids related	Creatine metabolism	0	0.76	1.7
Creatinine	Amino acids related	Creatine metabolism	0.0017	0.46	1.38
Phosphocreatine	Amino acids related	Creatine metabolism	0.038	0.29	1.23
S-Adenosylmethionine	Amino acids related	Methyl cycle	0.0427	-0.16	0.89
O-Phosphotyrosine	Amino acids related	Tyrosine metabolism	0.0105	-0.25	0.84
Citrulline	Amino acids related	Urea cycle and related	0.0001	0.52	1.44
Ornithine (additional*: Arginine, Citrulline)	Amino acids related	Urea cycle and related	0.0199	0.24	1.18
Urea	Amino acids related	Urea cycle and related	0.0115	0.37	1.29
myo-Inositol	Carbohydrates and related	Polyols	0	-0.3	0.81
myo-Inositol-2-phosphate (additional*: Fructose-6-phosphate, Glucose-6-phosphate, myo-Inositol-1-phosphate, myo-Inositol-4-phosphate)	Carbohydrates and related	Polyols	0.0055	-0.4	0.76
scyllo-Inositol	Carbohydrates and related	Polyols	0.0439	-0.18	0.88
Xylitol	Carbohydrates and related	Polyols	0.0447	0.23	1.17
Glucuronic acid	Carbohydrates and related	Sugar acids	0	0.69	1.61
Maltotriose	Carbohydrates and related	Trisaccharides	0.0294	-1.06	0.48
Glycochenodeoxycholic acid (additional*: Glycodeoxycholic acid)	Complex lipids, fatty acids and related	Bile acids	0.008	-1.34	0.39
Taurocholic acid	Complex lipids, fatty acids and related	Bile acids	0	1.15	2.21
Docosahexaenoic acid (C22:cis[4,7,10,13,16,19]6)	Complex lipids, fatty acids and related	Fatty acids, poly-unsaturated	0.0498	0.25	1.19
gamma-Linolenic acid (C18:cis[6,9,12]3)	Complex lipids, fatty acids and related	Fatty acids, poly-unsaturated	0	-0.58	0.67
Eicosanoic acid (C20:0)	Complex lipids, fatty acids and related	Fatty acids, saturated	0.003	-0.18	0.88
Myristic acid (C14:0)	Complex lipids, fatty acids and related	Fatty acids, saturated	0.0094	-0.4	0.76
Galactose, lipid fraction	Complex lipids, fatty acids and related	Glycolipids	0.0115	0.19	1.14
Triacylgyceride hydroperoxide (C16:0,C18:1,C18:2-OOH)	Complex lipids, fatty acids and related	Lipid hydroperoxides	0.038	-0.32	0.8
Lysophosphatidylethanolamine (C18:0)	Complex lipids, fatty acids and related	Lysophosphatidylethanolamines	0	0.54	1.45
Lysophosphatidylethanolamine (C18:1)	Complex lipids, fatty acids and related	Lysophosphatidylethanolamines	0	0.43	1.34
Isopentenyl pyrophosphate (IPP)	Complex lipids, fatty acids and related	Mevalonate pathway	0	-0.43	0.74
Phosphatidylcholine (C16:0,C20:4) (additional*: Phosphatidylcholine (C18:2,C18:2))	Complex lipids, fatty acids and related	Phosphatidylcholines	0.0189	-0.07	0.95
Phosphatidylcholine (C16:1,C18:2)	Complex lipids, fatty acids and related	Phosphatidylcholines	0.0131	-0.19	0.87
Phosphatidylcholine (C18:0,C20:4)	Complex lipids, fatty acids and related	Phosphatidylcholines	0.0013	-0.07	0.95
Phosphatidylcholine No 02	Complex lipids, fatty acids and related	Phosphatidylcholines	0.0033	-0.15	0.9
erythro-Dihydrosphingosine (d18:0)	Complex lipids, fatty acids and related	Sphingolipids	0	0.38	1.3
TAG (C16:0,C16:1)	Complex lipids, fatty acids and related	Triacylglycerols	0.0413	-0.53	0.69
TAG (C16:0,C18:1,C18:3) (additional*: TAG (C16:0,C18:2,C18:2), TAG (C16:1,C18:1,C18:2))	Complex lipids, fatty acids and related	Triacylglycerols	0.0003	-0.66	0.63
TAG (C18:1,C18:2)	Complex lipids, fatty acids and related	Triacylglycerols	0.0327	-0.42	0.75
TAG (C18:1,C18:2,C18:3) (additional*: TAG (C16:0,C18:1,C20:5), TAG (C16:0,C18:2,C20:4))	Complex lipids, fatty acids and related	Triacylglycerols	0.0034	-0.61	0.66
TAG (C18:2,C18:2)	Complex lipids, fatty acids and related	Triacylglycerols	0.0189	-0.52	0.7
2-Hydroxybutyrate	Energy metabolism and related	Energy metabolism, miscellaneous	0.0126	0.38	1.3
Fructose-6-phosphate	Energy metabolism and related	Glycolysis/Gluconeogenesis	0.0073	-0.56	0.68
Glucose-6-phosphate	Energy metabolism and related	Glycolysis/Gluconeogenesis	0.0085	-0.64	0.64
Phosphoenolpyruvate (PEP)	Energy metabolism and related	Glycolysis/Gluconeogenesis	0.0001	0.57	1.48
3-Hydroxybutyrate	Energy metabolism and related	Ketone bodies	0.0002	0.45	1.37
bis-Glyceryl phosphate, polar fraction	Miscellaneous	Miscellaneous	0	-0.51	0.7
Glycerol-2-phosphate	Miscellaneous	Miscellaneous	0.0498	-0.14	0.91
Phosphate (inorganic and from organic phosphates)	Miscellaneous	Miscellaneous	0.0498	0.13	1.1
Putrescine (additional*: Agmatine)	Miscellaneous	Polyamines	0	2.02	4.04
Xanthosine	Nucleobases and related	Purine metabolism	0.0061	-0.48	0.72
Uracil	Nucleobases and related	Pyrimidine metabolism	0.0079	0.15	1.11
Pantothenic acid	Vitamins, cofactors and related	Acyl-carriers and related	0	0.66	1.58
Biotin	Vitamins, cofactors and related	C1-carriers and related	0.0254	0.26	1.19
Glutathione (GSH)	Vitamins, cofactors and related	Redox-carrier and related	0.0009	-0.51	0.7
gamma-Tocopherol	Vitamins, cofactors and related	Tocopherols and related	0.0013	-0.65	0.64
* additional: Quantitation can be disturbed by metabolites exhibiting identical analytical characteristics with respect to quantitation method. Literature data and/or comparison with alternative methods (e.g. LC-MS / GC-MS) suggest that disturbing metabolite is present at minor levels only.
