# Supplementary material for: Identification of Metabolites, Clinical Chemistry Markers and Transcripts Associated with Hepatotoxicity
Source: PLoS One. 2014 May 16;9(5):e97249. doi: 10.1371/journal.pone.0097249 (PMC4023975; doi:10.1371/journal.pone.0097249)
Supplement: Table S2 — Significantly changed metabolites in serum. All 85 serum metabolites for which a structure ID was identified or proposed and which were significantly changed (FDR <0.05) are listed. (XLSX) [file pone.0097249.s008.xlsx]

## Sheet: Tabelle1
METABOLITE_NAME	ONTOLOGY1_NAME	ONTOLOGY2_NAME	FDR	logFC	FC
Glutamate	Amino acids	Amino acids, acidic	0.001	-0.36	0.78
Phenylalanine	Amino acids	Amino acids, aromatic	0.0005	0.18	1.13
Tryptophan	Amino acids	Amino acids, aromatic	0	-0.51	0.7
Arginine	Amino acids	Amino acids, basic	0	-1.25	0.42
Lysine	Amino acids	Amino acids, basic	0.0427	-0.16	0.89
Leucine	Amino acids	Amino acids, branched chain	0	0.35	1.27
Valine	Amino acids	Amino acids, branched chain	0.0223	0.17	1.13
Alanine	Amino acids	Amino acids, neutral	0	-0.4	0.76
Glycine	Amino acids	Amino acids, neutral	0.0018	-0.24	0.85
Proline	Amino acids	Amino acids, neutral	0.0001	-0.45	0.73
Serine	Amino acids	Amino acids, neutral	0.0237	-0.17	0.89
Cysteine (additional: Cystine)	Amino acids	Amino acids, S-containing	0	0.47	1.38
Methionine	Amino acids	Amino acids, S-containing	0.0005	-0.21	0.86
trans-4-Hydroxyproline	Amino acids related	Collagen metabolism	0	-0.45	0.73
Creatine	Amino acids related	Creatine metabolism	0	0.53	1.45
Creatinine (additional: Creatine, Phosphocreatine)	Amino acids related	Creatine metabolism	0	0.64	1.56
Indole-3-lactic acid	Amino acids related	Tryptophan metabolism	0.0077	-0.2	0.87
Indole-3-propionic acid	Amino acids related	Tryptophan metabolism	0.04	-0.48	0.72
Kynurenic acid	Amino acids related	Tryptophan metabolism	0	0.56	1.47
Ornithine (additional: Arginine, Citrulline)	Amino acids related	Urea cycle and related	0.0003	0.41	1.33
Glucose-1-phosphate (additional: Glucose)	Carbohydrates and related	Glycogen metabolism	0	0.54	1.45
Glucose	Carbohydrates and related	Monosaccharides	0.0053	0.26	1.2
Mannose	Carbohydrates and related	Monosaccharides	0.0037	0.31	1.24
Ribose	Carbohydrates and related	Nucleobase related saccharides	0	-0.61	0.65
1,5-Anhydrosorbitol	Carbohydrates and related	Polyols	0.0089	-0.31	0.8
Glucuronic acid	Carbohydrates and related	Sugar acids	0	1.39	2.61
Glycocholic acid	Complex lipids, fatty acids and related	Bile acids	0	3.42	10.72
Taurochenodeoxycholic acid (additional: Taurodeoxycholic acid)	Complex lipids, fatty acids and related	Bile acids	0	3.21	9.23
Taurocholic acid	Complex lipids, fatty acids and related	Bile acids	0	5.35	40.77
Cholesterol, total	Complex lipids, fatty acids and related	Cholesterol and related	0.0016	0.28	1.21
Cholesterolester No 01	Complex lipids, fatty acids and related	Cholesterylesters	0.0294	-0.11	0.93
DAG (C18:1,C18:2)	Complex lipids, fatty acids and related	Diacylglycerols	0	-0.68	0.62
Nervonic acid (C24:cis[15]1)	Complex lipids, fatty acids and related	Fatty acids, mono-unsaturated	0	0.58	1.49
Arachidonic acid (C20:cis[5,8,11,14]4)	Complex lipids, fatty acids and related	Fatty acids, poly-unsaturated	0.0049	0.27	1.2
Docosahexaenoic acid (C22:cis[4,7,10,13,16,19]6)	Complex lipids, fatty acids and related	Fatty acids, poly-unsaturated	0.0087	0.41	1.33
Heptadecanoic acid (C17:0)	Complex lipids, fatty acids and related	Fatty acids, saturated	0.0185	0.18	1.14
Lignoceric acid (C24:0)	Complex lipids, fatty acids and related	Fatty acids, saturated	0.0007	0.36	1.28
Stearic acid (C18:0)	Complex lipids, fatty acids and related	Fatty acids, saturated	0.0054	0.23	1.17
Tricosanoic acid (C23:0)	Complex lipids, fatty acids and related	Fatty acids, saturated	0	0.48	1.39
Glycerol, lipid fraction	Complex lipids, fatty acids and related	Fatty alcohols	0.0012	-0.56	0.68
Glycerol-3-phosphate, polar fraction	Complex lipids, fatty acids and related	Lipid precursors	0.0092	-0.31	0.81
Lysophosphatidylcholine (C16:0)	Complex lipids, fatty acids and related	Lysophosphatidylcholines	0.0234	-0.12	0.92
Lysophosphatidylcholine (C16:0)	Complex lipids, fatty acids and related	Lysophosphatidylcholines	0.0018	0.03	1.02
Lysophosphatidylcholine (C17:0)	Complex lipids, fatty acids and related	Lysophosphatidylcholines	0.0003	-0.21	0.86
Lysophosphatidylcholine (C18:0)	Complex lipids, fatty acids and related	Lysophosphatidylcholines	0.004	0.02	1.02
Lysophosphatidylcholine (C18:1)	Complex lipids, fatty acids and related	Lysophosphatidylcholines	0.0275	-0.1	0.94
Lysophosphatidylcholine (C20:4)	Complex lipids, fatty acids and related	Lysophosphatidylcholines	0.0233	-0.09	0.94
Lysophosphatidylethanolamine (C22:5)	Complex lipids, fatty acids and related	Lysophosphatidylethanolamines	0.0004	-0.17	0.89
Phosphatidylcholine (C16:0,C18:2)	Complex lipids, fatty acids and related	Phosphatidylcholines	0.0077	-0.03	0.98
Phosphatidylcholine (C16:0,C20:4) (additional: Phosphatidylcholine (C18:2,C18:2))	Complex lipids, fatty acids and related	Phosphatidylcholines	0.0115	-0.03	0.98
Phosphatidylcholine (C16:0,C20:5)	Complex lipids, fatty acids and related	Phosphatidylcholines	0	0.35	1.27
Phosphatidylcholine (C16:1,C18:2)	Complex lipids, fatty acids and related	Phosphatidylcholines	0	0.7	1.62
Phosphatidylcholine (C18:0,C18:1)	Complex lipids, fatty acids and related	Phosphatidylcholines	0.0001	0.19	1.14
Phosphatidylcholine (C18:0,C20:3) (additional: Phosphatidylcholine (C20:1,C18:2), Phosphatidylcholine (C20:2,C18:1))	Complex lipids, fatty acids and related	Phosphatidylcholines	0.0008	0.17	1.12
Phosphatidylcholine (C18:0,C20:4)	Complex lipids, fatty acids and related	Phosphatidylcholines	0.033	-0.04	0.97
Glycerol phosphate, lipid fraction	Complex lipids, fatty acids and related	Phospholipid metabolites	0.0001	0.51	1.42
Phosphate, lipid fraction	Complex lipids, fatty acids and related	Phospholipid metabolites	0	0.37	1.29
3-O-Methylsphingosine (d18:1) (additional: Sphingolipids, erythro-Sphingosine (d18:1), threo-Sphingosine (d18:1))	Complex lipids, fatty acids and related	Sphingolipids	0	0.67	1.59
4-Hydroxysphinganine (t18:0, Phytosphingosine), total	Complex lipids, fatty acids and related	Sphingolipids	0.0054	0.4	1.32
5-O-Methylsphingosine (d18:1) (additional: Sphingolipids, erythro-Sphingosine (d18:1), threo-Sphingosine (d18:1))	Complex lipids, fatty acids and related	Sphingolipids	0	0.69	1.61
erythro-Sphingosine (d18:1) (additional: Sphingolipids)	Complex lipids, fatty acids and related	Sphingolipids	0	0.62	1.53
threo-Sphingosine (d18:1) (additional: Sphingolipids)	Complex lipids, fatty acids and related	Sphingolipids	0	0.51	1.42
Sphingomyelin (d18:1,C16:0)	Complex lipids, fatty acids and related	Sphingomyelins	0.0021	0.28	1.21
Sphingomyelin (d18:1,C23:0)	Complex lipids, fatty acids and related	Sphingomyelins	0	0.47	1.38
Sphingomyelin (d18:1,C24:0)	Complex lipids, fatty acids and related	Sphingomyelins	0.0002	0.23	1.17
Sphingomyelin (d18:2,C16:0)	Complex lipids, fatty acids and related	Sphingomyelins	0.0018	0.3	1.24
Sphingomyelin (d18:2,C18:0)	Complex lipids, fatty acids and related	Sphingomyelins	0	0.48	1.39
TAG (C16:0,C18:1,C18:3) (additional: TAG (C16:0,C18:2,C18:2), TAG (C16:1,C18:1,C18:2))	Complex lipids, fatty acids and related	Triacylglycerols	0.0028	-0.35	0.78
TAG (C18:1,C18:2,C18:3) (additional: TAG (C16:0,C18:1,C20:5), TAG (C16:0,C18:2,C20:4))	Complex lipids, fatty acids and related	Triacylglycerols	0.0087	-0.39	0.76
TAG (C18:2,C18:2)	Complex lipids, fatty acids and related	Triacylglycerols	0.0081	-0.25	0.84
TAG (C18:2,C18:3)	Complex lipids, fatty acids and related	Triacylglycerols	0.0007	-0.6	0.66
TAG (C16:0,C18:1,C18:2)	Complex lipids, fatty acids and related	Triacylglycerols	0.0034	-0.54	0.69
Glycerate	Energy metabolism and related	Glycolysis/Gluconeogenesis	0.0373	-0.21	0.87
Lactate	Energy metabolism and related	Glycolysis/Gluconeogenesis	0.0069	-0.37	0.77
3-Hydroxybutyrate	Energy metabolism and related	Ketone bodies	0.0123	0.44	1.36
Campesterol	Miscellaneous	Diet related	0.0003	0.36	1.28
Uric acid	Nucleobases and related	Purine metabolism	0.0234	-0.26	0.83
2'-Deoxycytidine	Nucleobases and related	Pyrimidine metabolism	0.0388	0.14	1.1
Uridine	Nucleobases and related	Pyrimidine metabolism	0.0007	-0.43	0.74
Biotin	Vitamins, cofactors and related	C1-carriers and related	0	-0.42	0.75
Coenzyme Q10	Vitamins, cofactors and related	Redox-carrier and related	0.0002	0.63	1.55
Coenzyme Q9	Vitamins, cofactors and related	Redox-carrier and related	0.0249	0.38	1.3
alpha-Tocopherol	Vitamins, cofactors and related	Tocopherols and related	0.0233	0.16	1.12
alpha-Tocotrienol	Vitamins, cofactors and related	Tocopherols and related	0.0002	-0.44	0.74
gamma-Tocopherol (additional: 2,3-Dimethyl-5-phytylquinol, beta-Tocopherol)	Vitamins, cofactors and related	Tocopherols and related	0.0049	-0.51	0.7
