# Supplementary material for: Identification of Metabolites, Clinical Chemistry Markers and Transcripts Associated with Hepatotoxicity
Source: PLoS One. 2014 May 16;9(5):e97249. doi: 10.1371/journal.pone.0097249 (PMC4023975; doi:10.1371/journal.pone.0097249)
Supplement: Table S3 — Significantly changed transcripts in liver tissue. All 45 genes exhibiting absolute fold changes >2 and being significantly changed (FDR <0.05) are listed. (XLSX) [file pone.0097249.s009.xlsx]

## Sheet: Tabelle1
Identifi_x001C_er	Name	FDR	logFC	FC
M58634_at	Igfbp1	0	2.94	7.67
AF023087_s_at	Egr1	0	2.73	6.65
U75397UTR#1_s_at	Egr1	0	2.65	6.28
M18416_at	Egr1	0	2.63	6.18
D38066exon_s_at	Ugt1a2	0	2.23	4.68
M60921_g_at	Btg2	0	2.2	4.59
rc_AI175959_at	Jun	0	2.05	4.14
rc_AA944156_s_at	Btg2	0	2.04	4.1
rc_AA900505_at	Rhob	0	1.97	3.91
M63282_at	Atf3	0	1.86	3.63
rc_AI176662_s_at	Egr1	0	1.81	3.5
AF001417_s_at	Klf6	0	1.73	3.32
rc_AA891041_at	Junb	0	1.65	3.15
D11445exon#1-4_s_at	Cxcl1	0	1.63	3.1
U17254_g_at	Nr4a1	0	1.62	3.07
M60921_at	Btg2	0	1.61	3.05
U17035_s_at	Cxcl10	0	1.61	3.05
rc_AI072634_at	Krt18	0	1.55	2.94
AF020618_g_at	Ppp1r15a	0	1.48	2.79
L32591mRNA_at	Gadd45a	0	1.47	2.77
X52815cds_f_at	Actg1	0	1.44	2.72
X81448cds_at	Krt18	0	1.43	2.7
J00692_at	Acta1	0	1.43	2.7
rc_AI176456_at	Mt2A	0	1.42	2.68
S68135_s_at	Slc2a1	0	1.41	2.65
M24067_at	Serpine1	0	1.37	2.58
U17254_at	Nr4a1	0	1.36	2.57
X17053mRNA_s_at	Ccl2	0	1.36	2.57
rc_AA800613_at	Zfp36	0	1.28	2.44
rc_AA946503_at	Lcn2	0	1.27	2.41
AJ011969mRNA_at	Gdf15	0	1.26	2.39
S76054_s_at	Krt8	0	1.25	2.39
rc_AI014163_at	Ifrd1	0	1.25	2.38
rc_AI179610_at	Hmox1	0	1.23	2.34
M15474cds_s_at	Tpm1	0	1.22	2.33
AF013144_at	Dusp5	0	1.21	2.31
S85184_at	Ctsl1	0	1.21	2.31
Y00396mRNA_g_at	Myc	0	1.21	2.31
rc_AA799729_g_at	Pde4b	0	1.19	2.29
X54686cds_at	Junb	0	1.19	2.28
M29249cds_at	Hmgcr	0	1.15	2.22
rc_AI230614_s_at	Atp1b1	0	1.14	2.21
rc_AA875032_at		0	1.14	2.2
X60769mRNA_at	Cebpb	0	1.14	2.2
rc_AA945867_at	Jun	0	1.12	2.18
L13619_at	Insig1	0	1.11	2.15
J02780_at	Tpm4	0	1.1	2.15
U15764_s_at	Myh9	0	1.1	2.15
M25350_s_at	Pde4b	0	1.08	2.11
L16764_s_at	Hspa1b	0	1.07	2.11
M81855_at	Abcb1b	0	1.05	2.07
L12025_at	PVR	0	1.04	2.06
L32591mRNA_g_at	Gadd45a	0	1.04	2.06
X17163cds_s_at	Jun	0	1.04	2.05
L18948_at	S100a9	0	1.03	2.04
U75404UTR#1_s_at	Akap12	0	1.02	2.03
X96437mRNA_g_at	Ier3	0	1.01	2.01
Y14933mRNA_s_at	Onecut1	0	-1	0.5
